# Supplementary material for: Size-dependent deformation behavior in nanosized amorphous metals suggesting transition from collective to individual atomic transport
Source: Nat Commun. 2023 Sep 26;14:5987. doi: 10.1038/s41467-023-41582-2 (PMC10522620; doi:10.1038/s41467-023-41582-2)
Supplement: Supplementary file 3 — Source Data [file 41467_2023_41582_MOESM3_ESM.xlsx]

## Sheet: Figure 1b
	temp. (K)	Fitted visc.	dia. (nm)	sqrt (η)/d	normalized length (L unit in nm)
	600.15	198269000	10	1408.08	0.000153727
	600.15	198269000	20	704.041	0.000251405
	600.15	198269000	40	352.02	0.000528917
	600.15	198269000	80	176.01	0.00105
	600.15	198269000	120	117.34	0.00138
	600.15	198269000	250	56.3232	0.00306
	590.15	1118150000	10	3343.88	0.000152084
	590.15	1118150000	20	1671.94	0.00014113
	590.15	1118150000	40	835.971	0.000275687
	590.15	1118150000	80	417.985	0.000495506
	590.15	1118150000	120	278.657	0.000718064
	590.15	1118150000	250	133.755	0.00137
	580.15	7606860000	10	8721.73	0.000112176
	580.15	7606860000	20	4360.87	9.29459e-05
	580.15	7606860000	40	2180.43	0.000108971
	580.15	7606860000	80	1090.22	0.000193569
	580.15	7606860000	120	726.811	0.000265645
	580.15	7606860000	250	348.869	0.000538296
	570.15	64472300000	10	25391.4	0.000108017
	570.15	64472300000	20	12695.7	6.4995e-05
	570.15	64472300000	40	6347.85	4.13225e-05
	570.15	64472300000	80	3173.92	5.54396e-05
	570.15	64472300000	120	2115.95	8.51346e-05
	570.15	64472300000	250	1015.66	0.000158791
	560.15	708631000000	10	84180.2	6.80355e-05
	560.15	708631000000	20	42090.1	4.43356e-05
	560.15	708631000000	40	21045.1	3.1207e-05
	560.15	708631000000	80	10522.5	2.63987e-05
	560.15	708631000000	120	7015.02	2.63869e-05
	560.15	708631000000	250	3367.21	5.44472e-05

## Sheet: Figure 1d, e, and f
	T (C)	T (K)	d (nm)	p (Pa)	t (s)	molding length (nm)	error molding length
Fig. 1d
	297	570.15	10	1250000000	36000	724.6	146.348
	297	570.15	20	1250000000	36000	436	68.5303
	297	570.15	40	1250000000	36000	277.2	42.0162
	297	570.15	80	1250000000	36000	371.9	49.2838
	297	570.15	120	1250000000	36000	571.1	67.1542
	297	570.15	250	1250000000	36000	1065.2	99.2611
Fig. 1e
	420	690.15	10	1250000000	900	658.1	307.86
	420	690.15	20	1250000000	900	332	95.7173
	420	690.15	40	1250000000	900	199.6	48.5823
	420	690.15	80	1250000000	900	149.9	43.4522
	420	690.15	120	1250000000	900	188.2	38.1937
	420	690.15	250	1250000000	900	312.1	60.0857
Fig. 1f
	290	560.15	10	2000000000	3600	152.4	26.7813
	290	560.15	20	2000000000	3600	110.8	35.2698
	290	560.15	40	2000000000	3600	92	10.7703
	290	560.15	80	2000000000	3600	170.7	37.2963
	290	560.15	120	2000000000	3600	232.6	52.1272
	290	560.15	250	2000000000	3600	417	68.469

## Sheet: Figure 2a and b
	location NO.	Ni (%)	error EDS (%)	Pd (%)	error EDS (%)
Fig. 2a
	1	52.34	5	35.52	5
	2	52.38	5	35.16	5
	3	51.62	5	35.55	5
	4	51.75	5	35.11	5
	5	52.73	5	35.35	5
	6	51.89	5	35.07	5
	7	51.39	5	36.23	5
	8	51.32	5	35.18	5
	9	52.32	5	34.54	5
	10	51.02	5	38.21	5
	11	52.23	5	36.09	5
	12	50.98	5	40.41	5
Fig. 2b
	1	51.52	5	38.14	5
	2	50.64	5	38.47	5
	3	49.84	5	39.12	5
	4	49.99	5	38.22	5
	5	49.03	5	40.13	5
	6	51.31	5	38.34	5
	7	61.24	5	31.97	5
	8	74.36	5	23.34	5
	9	83.52	5	14.91	5
	10	79.65	5	19.21	5
	11	79.13	5	19.67	5
	12	76.88	5	22.12	5

## Sheet: Figure 5
	d (nm)	L/Sqrt(pt) (L in unit nm)	error L/Sqrt(pt)	d (nm)	fitting	d (nm)	L/Sqrt(pt) (L in unit nm)	error L/Sqrt(pt)	d (nm)	fitting	d (nm)	L/Sqrt(pt) (L in unit nm)	error L/Sqrt(pt)	d (nm)	fitting	d (nm)	L/Sqrt(pt) (L in unit nm)	error L/Sqrt(pt)	d (nm)	fitting	d (nm)	L/Sqrt(pt) (L in unit nm)	error L/Sqrt(pt)	d (nm)	fitting	d (nm)	L/Sqrt(pt) (L in unit nm)	error L/Sqrt(pt)	d (nm)	fitting	d (nm)	L/Sqrt(pt) (L in unit nm)	error L/Sqrt(pt)	d (nm)	fitting	d (nm)	L/Sqrt(pt) (L in unit nm)	error L/Sqrt(pt)	d (nm)	fitting	d (nm)	L/Sqrt(pt) (L in unit nm)	error L/Sqrt(pt)	d (nm)	fitting	d (nm)	L/Sqrt(pt) (L in unit nm)	error L/Sqrt(pt)	d (nm)
	viscous flow					viscous flow					interface diffusion					viscous flow					interface diffusion					viscous flow					interface diffusion					viscous flow					interface diffusion					viscous flow
	Tg+10					Tg										Tg-10										Tg-20										Tg-30										Tg-40
	10	0.000153727	2.45194e-05	2	2.4399e-05	10	0.000152084	3.76568e-05	5	0.000215079	20	0.00014113	3.89619e-05	2	1.13009e-05	10	0.000112176	1.80162e-05	5	0.000167725	40	0.000108971	2.19843e-05	2	4.3886e-06	10	0.000108017	2.18162e-05	5	0.000141128	80	5.54396e-05	7.34679e-06	2	1.3049e-06	10	6.80355e-05	9.48567e-06	5	9.37697e-05	120	2.63869e-05	4.31807e-06	2	4.36364e-07	10	5.30919e-05	5.19595e-06	5
	20	0.000251405	3.3217e-05	4	4.8798e-05				7	0.000181775	40	0.000275687	3.14219e-05	4	2.26019e-05	20	9.29459e-05	2.67084e-05	7	0.000141753	80	0.000193569	3.75944e-05	4	8.7772e-06	20	6.4995e-05	1.02159e-05	7	0.000119275	120	8.51346e-05	1.00108e-05	4	2.6098e-06	20	4.43356e-05	6.26383e-06	7	7.92499e-05	250	5.44472e-05	5.64432e-06	4	8.72728e-07	20	3.40354e-05	4.71575e-06	7
	40	0.000528917	6.08662e-05	6	7.3197e-05				9	0.00016031	80	0.000495506	5.41307e-05	6	3.39028e-05				9	0.000125015	120	0.000265645	3.58906e-05	6	1.31658e-05	40	4.13225e-05	6.2634e-06	9	0.00010519	250	0.000158791	1.4797e-05	6	3.91469e-06	40	3.1207e-05	2.12838e-06	9	6.98918e-05				6	1.30909e-06	40	2.44659e-05	3.68035e-06	9
	80	0.00105	0.000158025	8	9.7596e-05				11	0.000145006	120	0.000718064	8.1101e-05	8	4.52038e-05				11	0.00011308	250	0.000538296	9.92224e-05	8	1.75544e-05				11	9.51483e-05				8	5.21959e-06	80	2.63987e-05	5.41218e-06	11	6.32195e-05				8	1.74546e-06	80	2.11e-05	4.43e-06	11
	120	0.00138	0.000107537	10	0.000121995				13	0.000133386	250	0.00137	0.000175307	10	5.65047e-05				13	0.000104018				10	2.1943e-05				13	8.75237e-05				10	6.52449e-06				13	5.81535e-05				10	2.18182e-06				13
	250	0.00306	0.000173932	12	0.000146394				15	0.000124176				12	6.78056e-05				15	9.68359e-05				12	2.63316e-05				15	8.14801e-05				12	7.82939e-06				15	5.4138e-05				12	2.61818e-06				15
				14	0.000170793				17	0.000116643				14	7.91066e-05				17	9.09615e-05				14	3.07202e-05				17	7.65373e-05				14	9.13429e-06				17	5.08538e-05				14	3.05455e-06				17
				16	0.000195192				19	0.000110333				16	9.04075e-05				19	8.6041e-05				16	3.51088e-05				19	7.2397e-05				16	1.04392e-05				19	4.81029e-05				16	3.49091e-06				19
				18	0.000219591				21	0.000104948				18	0.000101708				21	8.18413e-05				18	3.94974e-05				21	6.88633e-05				18	1.17441e-05				21	4.57549e-05				18	3.92728e-06				21
				20	0.00024399				23	0.000100281				20	0.000113009				23	7.82021e-05				20	4.3886e-05				23	6.58011e-05				20	1.3049e-05				23	4.37204e-05				20	4.36364e-06				23
				22	0.000268389				25	9.61863e-05				22	0.00012431				25	7.50088e-05				22	4.82746e-05				25	6.31142e-05				22	1.43539e-05				25	4.19351e-05				22	4.8e-06				25
				24	0.000292788				27	9.25553e-05				24	0.000135611				27	7.21773e-05				24	5.26632e-05				27	6.07317e-05				24	1.56588e-05				27	4.03521e-05				24	5.23637e-06				27
				26	0.000317187				29	8.93067e-05				26	0.000146912				29	6.96439e-05				26	5.70518e-05				29	5.86001e-05				26	1.69637e-05				29	3.89358e-05				26	5.67273e-06				29
				28	0.000341586				31	8.63778e-05				28	0.000158213				31	6.73599e-05				28	6.14404e-05				31	5.66783e-05				28	1.82686e-05				31	3.76588e-05				28	6.1091e-06				31
				30	0.000365985				33	8.37194e-05				30	0.000169514				33	6.52868e-05				30	6.5829e-05				33	5.49339e-05				30	1.95735e-05				33	3.64998e-05				30	6.54546e-06				33
				32	0.000390384				35	8.12922e-05				32	0.000180815				35	6.3394e-05				32	7.02176e-05				35	5.33413e-05				32	2.08784e-05				35	3.54416e-05				32	6.98182e-06				35
				34	0.000414783				37	7.90646e-05				34	0.000192116				37	6.16569e-05				34	7.46062e-05				37	5.18796e-05				34	2.21833e-05				37	3.44704e-05				34	7.41819e-06				37
				36	0.000439182				39	7.70107e-05				36	0.000203417				39	6.00551e-05				36	7.89948e-05				39	5.05318e-05				36	2.34882e-05				39	3.35749e-05				36	7.85455e-06				39
				38	0.000463581				41	7.51089e-05				38	0.000214718				41	5.8572e-05				38	8.33834e-05				41	4.92839e-05				38	2.47931e-05				41	3.27458e-05				38	8.29092e-06				41
				40	0.00048798				43	7.33413e-05				40	0.000226019				43	5.71937e-05				40	8.7772e-05				43	4.81242e-05				40	2.6098e-05				43	3.19752e-05				40	8.72728e-06				43
				42	0.000512379				45	7.1693e-05				42	0.00023732				45	5.59083e-05				42	9.21606e-05				45	4.70426e-05				42	2.74029e-05				45	3.12566e-05				42	9.16364e-06				45
				44	0.000536778				47	7.01511e-05				44	0.000248621				47	5.47058e-05				44	9.65492e-05				47	4.60308e-05				44	2.87078e-05				47	3.05843e-05				44	9.60001e-06				47
				46	0.000561177				49	6.87045e-05				46	0.000259922				49	5.35777e-05				46	0.000100938				49	4.50816e-05				46	3.00127e-05				49	2.99536e-05				46	1.00364e-05				49
				48	0.000585576				51	6.73439e-05				48	0.000271223				51	5.25167e-05				48	0.000105326				51	4.41888e-05				48	3.13176e-05				51	2.93604e-05				48	1.04727e-05				51
				50	0.000609975				53	6.6061e-05				50	0.000282523				53	5.15163e-05				50	0.000109715				53	4.3347e-05				50	3.26224e-05				53	2.88011e-05				50	1.09091e-05				53
				52	0.000634374				55	6.48488e-05				52	0.000293824				55	5.05709e-05				52	0.000114104				55	4.25516e-05				52	3.39273e-05				55	2.82726e-05				52	1.13455e-05				55
				54	0.000658773				57	6.37009e-05				54	0.000305125				57	4.96758e-05				54	0.000118492				57	4.17984e-05				54	3.52322e-05				57	2.77722e-05				54	1.17818e-05				57
				56	0.000683172				59	6.26119e-05				56	0.000316426				59	4.88266e-05				56	0.000122881				59	4.10839e-05				56	3.65371e-05				59	2.72974e-05				56	1.22182e-05				59
				58	0.000707571				61	6.1577e-05				58	0.000327727				61	4.80195e-05				58	0.000127269				61	4.04048e-05				58	3.7842e-05				61	2.68462e-05				58	1.26546e-05				61
				60	0.00073197				63	6.05917e-05				60	0.000339028				63	4.72511e-05				60	0.000131658				63	3.97582e-05				60	3.91469e-05				63	2.64166e-05				60	1.30909e-05				63
				62	0.000756369				65	5.96522e-05				62	0.000350329				65	4.65185e-05				62	0.000136047				65	3.91418e-05				62	4.04518e-05				65	2.6007e-05				62	1.35273e-05				65
				64	0.000780768				67	5.87551e-05				64	0.00036163				67	4.58189e-05				64	0.000140435				67	3.85532e-05				64	4.17567e-05				67	2.56159e-05				64	1.39636e-05				67
				66	0.000805167				69	5.78973e-05				66	0.000372931				69	4.515e-05				66	0.000144824				69	3.79903e-05				66	4.30616e-05				69	2.5242e-05				66	1.44e-05				69
				68	0.000829566				71	5.70761e-05				68	0.000384232				71	4.45095e-05				68	0.000149212				71	3.74514e-05				68	4.43665e-05				71	2.48839e-05				68	1.48364e-05				71
				70	0.000853965				73	5.62888e-05				70	0.000395533				73	4.38956e-05				70	0.000153601				73	3.69348e-05				70	4.56714e-05				73	2.45407e-05				70	1.52727e-05				73
				72	0.000878364				75	5.55332e-05				72	0.000406834				75	4.33064e-05				72	0.00015799				75	3.6439e-05				72	4.69763e-05				75	2.42112e-05				72	1.57091e-05				75
				74	0.000902763				77	5.48072e-05				74	0.000418135				77	4.27402e-05				74	0.000162378				77	3.59627e-05				74	4.82812e-05				77	2.38947e-05				74	1.61455e-05				77
				76	0.000927162				79	5.4109e-05				76	0.000429436				79	4.21957e-05				76	0.000166767				79	3.55045e-05				76	4.95861e-05				79	2.35903e-05				76	1.65818e-05				79
				78	0.000951561				81	5.34368e-05				78	0.000440737				81	4.16716e-05				78	0.000171155				81	3.50635e-05				78	5.0891e-05				81	2.32973e-05				78	1.70182e-05				81
				80	0.00097596				83	5.27891e-05				80	0.000452038				83	4.11664e-05				80	0.000175544				83	3.46384e-05				80	5.21959e-05				83	2.30149e-05				80	1.74546e-05				83
				82	0.001				85	5.21643e-05				82	0.000463339				85	4.06792e-05				82	0.000179933				85	3.42285e-05				82	5.35008e-05				85	2.27425e-05				82	1.78909e-05				85
				84	0.00102				87	5.15613e-05				84	0.000474639				87	4.02089e-05				84	0.000184321				87	3.38328e-05				84	5.48057e-05				87	2.24796e-05				84	1.83273e-05				87
				86	0.00105				89	5.09786e-05				86	0.00048594				89	3.97546e-05				86	0.00018871				89	3.34505e-05				86	5.61106e-05				89	2.22256e-05				86	1.87637e-05				89
				88	0.00107				91	5.04153e-05				88	0.000497241				91	3.93153e-05				88	0.000193098				91	3.30809e-05				88	5.74155e-05				91	2.198e-05				88	1.92e-05				91
				90	0.0011				93	4.98703e-05				90	0.000508542				93	3.88903e-05				90	0.000197487				93	3.27232e-05				90	5.87204e-05				93	2.17423e-05				90	1.96364e-05				93
				92	0.00112				95	4.93425e-05				92	0.000519843				95	3.84787e-05				92	0.000201876				95	3.23769e-05				92	6.00253e-05				95	2.15122e-05				92	2.00727e-05				95
				94	0.00115				97	4.88312e-05				94	0.000531144				97	3.80799e-05				94	0.000206264				97	3.20414e-05				94	6.13302e-05				97	2.12893e-05				94	2.05091e-05				97
				96	0.00117				99	4.83354e-05				96	0.000542445				99	3.76933e-05				96	0.000210653				99	3.17161e-05				96	6.26351e-05				99	2.10732e-05				96	2.09455e-05				99
				98	0.0012				101	4.78545e-05				98	0.000553746				101	3.73183e-05				98	0.000215041				101	3.14005e-05				98	6.394e-05				101	2.08635e-05				98	2.13818e-05				101
				100	0.00122				103	4.73876e-05				100	0.000565047				103	3.69542e-05				100	0.00021943				103	3.10942e-05				100	6.52449e-05				103	2.06599e-05				100	2.18182e-05				103
				102	0.00124				105	4.69341e-05				102	0.000576348				105	3.66005e-05				102	0.000223819				105	3.07966e-05				102	6.65498e-05				105	2.04622e-05				102	2.22546e-05				105
				104	0.00127				107	4.64934e-05				104	0.000587649				107	3.62569e-05				104	0.000228207				107	3.05074e-05				104	6.78547e-05				107	2.02701e-05				104	2.26909e-05				107
				106	0.00129				109	4.60649e-05				106	0.00059895				109	3.59227e-05				106	0.000232596				109	3.02262e-05				106	6.91596e-05				109	2.00833e-05				106	2.31273e-05				109
				108	0.00132				111	4.5648e-05				108	0.000610251				111	3.55976e-05				108	0.000236984				111	2.99527e-05				108	7.04645e-05				111	1.99015e-05				108	2.35637e-05				111
				110	0.00134				113	4.52422e-05				110	0.000621552				113	3.52812e-05				110	0.000241373				113	2.96864e-05				110	7.17694e-05				113	1.97246e-05				110	2.4e-05				113
				112	0.00137				115	4.48471e-05				112	0.000632853				115	3.4973e-05				112	0.000245762				115	2.94272e-05				112	7.30743e-05				115	1.95523e-05				112	2.44364e-05				115
				114	0.00139				117	4.44621e-05				114	0.000644154				117	3.46728e-05				114	0.00025015				117	2.91746e-05				114	7.43792e-05				117	1.93845e-05				114	2.48727e-05				117
				116	0.00142				119	4.40869e-05				116	0.000655455				119	3.43802e-05				116	0.000254539				119	2.89284e-05				116	7.56841e-05				119	1.92209e-05				116	2.53091e-05				119
				118	0.00144				121	4.3721e-05				118	0.000666755				121	3.40949e-05				118	0.000258927				121	2.86883e-05				118	7.6989e-05				121	1.90614e-05				118	2.57455e-05				121
				120	0.00146				123	4.33641e-05				120	0.000678056				123	3.38166e-05				120	0.000263316				123	2.84541e-05				120	7.82939e-05				123	1.89058e-05				120	2.61818e-05				123
				122	0.00149				125	4.30158e-05				122	0.000689357				125	3.3545e-05				122	0.000267705				125	2.82255e-05				122	7.95988e-05				125	1.87539e-05				122	2.66182e-05				125
				124	0.00151				127	4.26758e-05				124	0.000700658				127	3.32798e-05				124	0.000272093				127	2.80024e-05				124	8.09037e-05				127	1.86057e-05				124	2.70546e-05				127
				126	0.00154				129	4.23436e-05				126	0.000711959				129	3.30208e-05				126	0.000276482				129	2.77845e-05				126	8.22086e-05				129	1.84609e-05				126	2.74909e-05				129
				128	0.00156				131	4.20192e-05				128	0.00072326				131	3.27677e-05				128	0.00028087				131	2.75716e-05				128	8.35135e-05				131	1.83194e-05				128	2.79273e-05				131
				130	0.00159				133	4.1702e-05				130	0.000734561				133	3.25204e-05				130	0.000285259				133	2.73635e-05				130	8.48184e-05				133	1.81812e-05				130	2.83637e-05				133
				132	0.00161				135	4.1392e-05				132	0.000745862				135	3.22786e-05				132	0.000289648				135	2.716e-05				132	8.61233e-05				135	1.8046e-05				132	2.88e-05				135
				134	0.00163				137	4.10887e-05				134	0.000757163				137	3.20422e-05				134	0.000294036				137	2.69611e-05				134	8.74282e-05				137	1.79138e-05				134	2.92364e-05				137
				136	0.00166				139	4.07921e-05				136	0.000768464				139	3.18108e-05				136	0.000298425				139	2.67664e-05				136	8.87331e-05				139	1.77844e-05				136	2.96728e-05				139
				138	0.00168				141	4.05017e-05				138	0.000779765				141	3.15844e-05				138	0.000302813				141	2.65759e-05				138	9.0038e-05				141	1.76579e-05				138	3.01091e-05				141
				140	0.00171				143	4.02175e-05				140	0.000791066				143	3.13628e-05				140	0.000307202				143	2.63894e-05				140	9.13429e-05				143	1.75339e-05				140	3.05455e-05				143
				142	0.00173				145	3.99392e-05				142	0.000802367				145	3.11457e-05				142	0.000311591				145	2.62068e-05				142	9.26478e-05				145	1.74126e-05				142	3.09818e-05				145
				144	0.00176				147	3.96666e-05				144	0.000813668				147	3.09331e-05				144	0.000315979				147	2.60279e-05				144	9.39527e-05				147	1.72937e-05				144	3.14182e-05				147
				146	0.00178				149	3.93994e-05				146	0.000824969				149	3.07248e-05				146	0.000320368				149	2.58526e-05				146	9.52576e-05				149	1.71773e-05				146	3.18546e-05				149
				148	0.00181				151	3.91376e-05				148	0.00083627				151	3.05206e-05				148	0.000324756				151	2.56808e-05				148	9.65625e-05				151	1.70631e-05				148	3.22909e-05				151
				150	0.00183				153	3.8881e-05				150	0.000847571				153	3.03205e-05				150	0.000329145				153	2.55124e-05				150	9.78674e-05				153	1.69513e-05				150	3.27273e-05				153
				152	0.00185				155	3.86293e-05				152	0.000858871				155	3.01243e-05				152	0.000333534				155	2.53473e-05				152	9.91722e-05				155	1.68415e-05				152	3.31637e-05				155
				154	0.00188				157	3.83825e-05				154	0.000870172				157	2.99318e-05				154	0.000337922				157	2.51853e-05				154	0.000100477				157	1.67339e-05				154	3.36e-05				157
				156	0.0019				159	3.81403e-05				156	0.000881473				159	2.97429e-05				156	0.000342311				159	2.50264e-05				156	0.000101782				159	1.66283e-05				156	3.40364e-05				159
				158	0.00193				161	3.79027e-05				158	0.000892774				161	2.95576e-05				158	0.000346699				161	2.48705e-05				158	0.000103087				161	1.65247e-05				158	3.44728e-05				161
				160	0.00195				163	3.76695e-05				160	0.000904075				163	2.93757e-05				160	0.000351088				163	2.47174e-05				160	0.000104392				163	1.6423e-05				160	3.49091e-05				163
				162	0.00198				165	3.74405e-05				162	0.000915376				165	2.91971e-05				162	0.000355477				165	2.45672e-05				162	0.000105697				165	1.63232e-05				162	3.53455e-05				165
				164	0.002				167	3.72156e-05				164	0.000926677				167	2.90218e-05				164	0.000359865				167	2.44196e-05				164	0.000107002				167	1.62252e-05				164	3.57818e-05				167
				166	0.00203				169	3.69947e-05				166	0.000937978				169	2.88495e-05				166	0.000364254				169	2.42747e-05				166	0.000108307				169	1.61289e-05				166	3.62182e-05				169
				168	0.00205				171	3.67777e-05				168	0.000949279				171	2.86803e-05				168	0.000368642				171	2.41323e-05				168	0.000109611				171	1.60343e-05				168	3.66546e-05				171
				170	0.00207				173	3.65645e-05				170	0.00096058				173	2.85141e-05				170	0.000373031				173	2.39924e-05				170	0.000110916				173	1.59413e-05				170	3.70909e-05				173
				172	0.0021				175	3.6355e-05				172	0.000971881				175	2.83507e-05				172	0.00037742				175	2.38549e-05				172	0.000112221				175	1.585e-05				172	3.75273e-05				175
				174	0.00212				177	3.6149e-05				174	0.000983182				177	2.819e-05				174	0.000381808				177	2.37198e-05				174	0.000113526				177	1.57602e-05				174	3.79637e-05				177
				176	0.00215				179	3.59465e-05				176	0.000994483				179	2.80321e-05				176	0.000386197				179	2.35869e-05				176	0.000114831				179	1.56719e-05				176	3.84e-05				179
				178	0.00217				181	3.57473e-05				178	0.00101				181	2.78768e-05				178	0.000390585				181	2.34562e-05				178	0.000116136				181	1.55851e-05				178	3.88364e-05				181
				180	0.0022				183	3.55515e-05				180	0.00102				183	2.77241e-05				180	0.000394974				183	2.33277e-05				180	0.000117441				183	1.54997e-05				180	3.92728e-05				183
				182	0.00222				185	3.53588e-05				182	0.00103				185	2.75738e-05				182	0.000399363				185	2.32013e-05				182	0.000118746				185	1.54156e-05				182	3.97091e-05				185
				184	0.00224				187	3.51692e-05				184	0.00104				187	2.74259e-05				184	0.000403751				187	2.30769e-05				184	0.000120051				187	1.5333e-05				184	4.01455e-05				187
				186	0.00227				189	3.49826e-05				186	0.00105				189	2.72804e-05				186	0.00040814				189	2.29544e-05				186	0.000121356				189	1.52516e-05				186	4.05819e-05				189
				188	0.00229				191	3.4799e-05				188	0.00106				191	2.71372e-05				188	0.000412528				191	2.28339e-05				188	0.00012266				191	1.51716e-05				188	4.10182e-05				191
				190	0.00232				193	3.46182e-05				190	0.00107				193	2.69963e-05				190	0.000416917				193	2.27153e-05				190	0.000123965				193	1.50928e-05				190	4.14546e-05				193
				192	0.00234				195	3.44402e-05				192	0.00108				195	2.68575e-05				192	0.000421306				195	2.25985e-05				192	0.00012527				195	1.50152e-05				192	4.18909e-05				195
				194	0.00237				197	3.42649e-05				194	0.0011				197	2.67208e-05				194	0.000425694				197	2.24835e-05				194	0.000126575				197	1.49388e-05				194	4.23273e-05				197
				196	0.00239				199	3.40923e-05				196	0.00111				199	2.65862e-05				196	0.000430083				199	2.23703e-05				196	0.00012788				199	1.48635e-05				196	4.27637e-05				199
				198	0.00242				201	3.39223e-05				198	0.00112				201	2.64536e-05				198	0.000434471				201	2.22587e-05				198	0.000129185				201	1.47894e-05				198	4.32e-05				201
				200	0.00244				203	3.37548e-05				200	0.00113				203	2.63229e-05				200	0.00043886				203	2.21488e-05				200	0.00013049				203	1.47163e-05				200	4.36364e-05				203
				202	0.00246				205	3.35897e-05				202	0.00114				205	2.61942e-05				202	0.000443249				205	2.20405e-05				202	0.000131795				205	1.46444e-05				202	4.40728e-05				205
				204	0.00249				207	3.3427e-05				204	0.00115				207	2.60674e-05				204	0.000447637				207	2.19337e-05				204	0.0001331				207	1.45735e-05				204	4.45091e-05				207
				206	0.00251				209	3.32667e-05				206	0.00116				209	2.59423e-05				206	0.000452026				209	2.18285e-05				206	0.000134404				209	1.45036e-05				206	4.49455e-05				209
				208	0.00254				211	3.31087e-05				208	0.00118				211	2.58191e-05				208	0.000456414				211	2.17248e-05				208	0.000135709				211	1.44347e-05				208	4.53819e-05				211
				210	0.00256				213	3.29529e-05				210	0.00119				213	2.56976e-05				210	0.000460803				213	2.16226e-05				210	0.000137014				213	1.43667e-05				210	4.58182e-05				213
				212	0.00259				215	3.27992e-05				212	0.0012				215	2.55778e-05				212	0.000465192				215	2.15218e-05				212	0.000138319				215	1.42997e-05				212	4.62546e-05				215
				214	0.00261				217	3.26477e-05				214	0.00121				217	2.54596e-05				214	0.00046958				217	2.14224e-05				214	0.000139624				217	1.42337e-05				214	4.66909e-05				217
				216	0.00264				219	3.24983e-05				216	0.00122				219	2.53431e-05				216	0.000473969				219	2.13243e-05				216	0.000140929				219	1.41686e-05				216	4.71273e-05				219
				218	0.00266				221	3.23509e-05				218	0.00123				221	2.52282e-05				218	0.000478357				221	2.12276e-05				218	0.000142234				221	1.41043e-05				218	4.75637e-05				221
				220	0.00268				223	3.22055e-05				220	0.00124				223	2.51148e-05				220	0.000482746				223	2.11322e-05				220	0.000143539				223	1.40409e-05				220	4.8e-05				223
				222	0.00271				225	3.20621e-05				222	0.00125				225	2.50029e-05				222	0.000487135				225	2.10381e-05				222	0.000144844				225	1.39784e-05				222	4.84364e-05				225
				224	0.00273				227	3.19205e-05				224	0.00127				227	2.48925e-05				224	0.000491523				227	2.09452e-05				224	0.000146149				227	1.39166e-05				224	4.88728e-05				227
				226	0.00276				229	3.17808e-05				226	0.00128				229	2.47836e-05				226	0.000495912				229	2.08535e-05				226	0.000147453				229	1.38557e-05				226	4.93091e-05				229
				228	0.00278				231	3.1643e-05				228	0.00129				231	2.46761e-05				228	0.0005003				231	2.07631e-05				228	0.000148758				231	1.37956e-05				228	4.97455e-05				231
				230	0.00281				233	3.15069e-05				230	0.0013				233	2.45699e-05				230	0.000504689				233	2.06738e-05				230	0.000150063				233	1.37363e-05				230	5.01819e-05				233
				232	0.00283				235	3.13725e-05				232	0.00131				235	2.44652e-05				232	0.000509078				235	2.05856e-05				232	0.000151368				235	1.36777e-05				232	5.06182e-05				235
				234	0.00285				237	3.12399e-05				234	0.00132				237	2.43617e-05				234	0.000513466				237	2.04986e-05				234	0.000152673				237	1.36199e-05				234	5.10546e-05				237
				236	0.00288				239	3.11089e-05				236	0.00133				239	2.42596e-05				236	0.000517855				239	2.04126e-05				236	0.000153978				239	1.35628e-05				236	5.1491e-05				239
				238	0.0029				241	3.09795e-05				238	0.00134				241	2.41587e-05				238	0.000522243				241	2.03277e-05				238	0.000155283				241	1.35064e-05				238	5.19273e-05				241
				240	0.00293				243	3.08518e-05				240	0.00136				243	2.40591e-05				240	0.000526632				243	2.02439e-05				240	0.000156588				243	1.34507e-05				240	5.23637e-05				243
				242	0.00295				245	3.07256e-05				242	0.00137				245	2.39607e-05				242	0.000531021				245	2.01611e-05				242	0.000157893				245	1.33957e-05				242	5.28e-05				245
				244	0.00298				247	3.06009e-05				244	0.00138				247	2.38635e-05				244	0.000535409				247	2.00793e-05				244	0.000159198				247	1.33413e-05				244	5.32364e-05				247
				246	0.003				249	3.04778e-05				246	0.00139				249	2.37674e-05				246	0.000539798				249	1.99985e-05				246	0.000160502				249	1.32876e-05				246	5.36728e-05				249
				248	0.00303				251	3.03561e-05				248	0.0014				251	2.36726e-05				248	0.000544186				251	1.99187e-05				248	0.000161807				251	1.32346e-05				248	5.41091e-05				251
				250	0.00305				253	3.02359e-05				250	0.00141				253	2.35788e-05				250	0.000548575				253	1.98398e-05				250	0.000163112				253	1.31822e-05				250	5.45455e-05				253
				252	0.00307				255	3.01171e-05				252	0.00142				255	2.34862e-05				252	0.000552964				255	1.97618e-05				252	0.000164417				255	1.31304e-05				252	5.49819e-05				255
				254	0.0031				257	2.99997e-05				254	0.00144				257	2.33946e-05				254	0.000557352				257	1.96848e-05				254	0.000165722				257	1.30792e-05				254	5.54182e-05				257
				256	0.00312				259	2.98836e-05				256	0.00145				259	2.33041e-05				256	0.000561741				259	1.96086e-05				256	0.000167027				259	1.30286e-05				256	5.58546e-05				259
				258	0.00315				261	2.97689e-05				258	0.00146				261	2.32146e-05				258	0.000566129				261	1.95334e-05				258	0.000168332				261	1.29786e-05				258	5.6291e-05				261
				260	0.00317				263	2.96555e-05				260	0.00147				263	2.31262e-05				260	0.000570518				263	1.9459e-05				260	0.000169637				263	1.29291e-05				260	5.67273e-05				263
				262	0.0032				265	2.95434e-05				262	0.00148				265	2.30388e-05				262	0.000574907				265	1.93854e-05				262	0.000170942				265	1.28803e-05				262	5.71637e-05				265
				264	0.00322				267	2.94325e-05				264	0.00149				267	2.29523e-05				264	0.000579295				267	1.93126e-05				264	0.000172247				267	1.28319e-05				264	5.76e-05				267
				266	0.00325				269	2.93229e-05				266	0.0015				269	2.28668e-05				266	0.000583684				269	1.92407e-05				266	0.000173551				269	1.27841e-05				266	5.80364e-05				269
				268	0.00327									268	0.00151									268	0.000588072									268	0.000174856									268	5.84728e-05
				270	0.00329									270	0.00153									270	0.000592461									270	0.000176161									270	5.89091e-05
[truncated: 16 more columns]

## Sheet: Figure 6a
	T (K)	Tg/T	Fitted A	viscosity (Pa*s)	Log(visc.)	error log(visc)	T (K)	Tg/T	VFT fitting (Pa*s)	log (VFT visc)	T (K)	Fitted A	Tg/T	delta D	D (cm^2/s)	1/D (cm^2/s)	Ln(D) cm^2/s	log(1/D) (m^2/s)	error log (1/D)	T (K)	Tg/T	Arrhenius Law fitting	1/D (cm^2/s)	log(1/D) m^2/s	T (K)	Tg/T	visc. in glass	log visc in glass
viscous flow											interface diffusion														supercool liquid
	600.15	0.98334	1.21995e-05	209974000	8.32217	0.06038	622	0.94879	8.50811e+06	6.92983			--	--	--	--	--	--		622	0.94879	1.18893e-11	84109400000	14.9248	560	1.05384	621507000000	11.7934
	590.15	1	5.65047e-06	978771000	8.99068	0.10806	620	0.95185	11027200	7.04247	590.15	2.31295e-07	1	2.31354e-25	2.31354e-12	432238000000	-26.7922	15.6357	0.2152	620	0.95185	1.08099e-11	92507500000	14.9662	558	1.05762	663287000000	11.8217
	580.15	1.01724	2.1943e-06	6490220000	9.81226	0.15395	618	0.95494	14365300	7.15731	580.15	1.40658e-07	1.01724	1.38309e-25	1.38309e-12	723017000000	-27.3067	15.8591	0.16126	618	0.95494	9.82253e-12	101807000000	15.0078	556	1.06142	708207000000	11.8502
	570.15	1.03508	6.52449e-07	73410400000	10.8658	0.08777	616	0.95804	18812400	7.27444	570.15	9.95852e-08	1.03508	9.62348e-26	9.62348e-13	1039130000000	-27.6694	16.0167	0.18308	616	0.95804	8.91977e-12	112111000000	15.0496	554	1.06525	756528000000	11.8788
	560.15	1.05356	2.18182e-07	656463000000	11.8172	0.09994	614	0.96116	24770000	7.39393	560.15	4.39638e-08	1.05356	4.17395e-26	4.17395e-13	2395810000000	-28.5047	16.3794	0.12186	614	0.96116	8.09489e-12	123535000000	15.0918	552	1.06911	808532000000	11.9077
	550.15	1.07271	1.93299e-07	836357000000	11.9224	0.11292	612	0.9643	32796700	7.51583	550.15	2.66815e-08	1.07271	2.48794e-26	2.48794e-13	4019390000000	-29.0221	16.6042	0.09573	612	0.9643	7.34164e-12	136209000000	15.1342	550	1.073	864528000000	11.9368
	540.15	1.09257	1.56006e-07	1284010000000	12.1086	0.11371	610	0.96746	43674900	7.64023	540.15	1.49168e-08	1.09257	1.36565e-26	1.36565e-13	7322540000000	-29.622	16.8647	0.16123	610	0.96746	6.65421e-12	150281000000	15.1769	548	1.07692	924854000000	11.9661
							608	0.97064	58507100	7.76721										608	0.97064	6.02726e-12	165913000000	15.2199	546	1.08086	989880000000	11.9956
							606	0.97384	78857000	7.89684										606	0.97384	5.45581e-12	183291000000	15.2631	544	1.08483	1060010000000	12.0253
							604	0.97707	106958000	8.02921										604	0.97707	4.93528e-12	202623000000	15.3067	542	1.08884	1135670000000	12.0552
							602	0.98032	146019000	8.16441										602	0.98032	4.46144e-12	224143000000	15.3505	540	1.09287	1217360000000	12.0854
							600	0.98358	200691000	8.30253										600	0.98358	4.03038e-12	248115000000	15.3947	538	1.09693	1305610000000	12.1158
							598	0.98687	277754000	8.44366										598	0.98687	3.6385e-12	274839000000	15.4391	536	1.10103	1400980000000	12.1464
							596	0.99018	387174000	8.58791										596	0.99018	3.28246e-12	304649000000	15.4838	534	1.10515	1504100000000	12.1773
							594	0.99352	543715000	8.73537										594	0.99352	2.95922e-12	337927000000	15.5288	532	1.1093	1615690000000	12.2084
							592	0.99687	769421000	8.88616										592	0.99687	2.66593e-12	375103000000	15.5741	530	1.11349	1736490000000	12.2397
							590	1.00025	1097480000	9.0404										590	1.00025	2.40002e-12	416664000000	15.6198	528	1.11771	1867340000000	12.2712
							588	1.00366	1578310000	9.19819										588	1.00366	2.15908e-12	463160000000	15.6657
							586	1.00708	2289130000	9.35967										586	1.00708	1.94093e-12	515217000000	15.712
							584	1.01053	3349400000	9.52497										584	1.01053	1.74355e-12	573543000000	15.7586
							582	1.014	4945550000	9.69421										582	1.014	1.56509e-12	638942000000	15.8055
							580	1.0175	7371550000	9.86756										580	1.0175	1.40384e-12	712329000000	15.8527
							578	1.02102	11095600000	10.0451										578	1.02102	1.25827e-12	794743000000	15.9002
							576	1.02457	16871200000	10.2271										576	1.02457	1.12693e-12	887367000000	15.9481
							574	1.02814	25924600000	10.4137										574	1.02814	1.00853e-12	991546000000	15.9963
							572	1.03173	40274000000	10.605										572	1.03173	9.01862e-13	1108820000000	16.0449
							570	1.03535	63279700000	10.8013										570	1.03535	8.05846e-13	1240930000000	16.0938
							568	1.039	100606000000	11.0026										568	1.039	7.19483e-13	1389890000000	16.143
							566	1.04267	161924000000	11.2093										566	1.04267	6.4186e-13	1557970000000	16.1926
							564	1.04637	263959000000	11.4215										564	1.04637	5.72149e-13	1747800000000	16.2425
							562	1.05009	436039000000	11.6395										562	1.05009	5.09591e-13	1962360000000	16.2928
							560	1.05384	730325000000	11.8635										560	1.05384	4.53498e-13	2205080000000	16.3434
							560	1.05384	730325000000	11.8635										558	1.05762	4.03243e-13	2479900000000	16.3944
							558	1.05762	1240970000000	12.0938										556	1.06142	3.58254e-13	2791320000000	16.4458
							556	1.06142	2140550000000	12.3305										554	1.06525	3.18012e-13	3144540000000	16.4976
							554	1.06525	3750490000000	12.5741										552	1.06911	2.82047e-13	3545510000000	16.5497
							552	1.06911	6679590000000	12.8247										550	1.073	2.49931e-13	4001100000000	16.6022
							550	1.073	12101000000000	13.0828										548	1.07692	2.21277e-13	4519230000000	16.6551
							548	1.07692	22317300000000	13.3486										546	1.08086	1.95733e-13	5109000000000	16.7083
							546	1.08086	41933500000000	13.6226										544	1.08483	1.72982e-13	5780950000000	16.762
							544	1.08483	80344400000000	13.905										542	1.08884	1.52736e-13	6547250000000	16.8161
							542	1.08884	157118000000000	14.1962										540	1.09287	1.34735e-13	7421960000000	16.8705
							540	1.09287	313904000000000	14.4968										538	1.09693	1.18745e-13	8421390000000	16.9254
							538	1.09693	641386000000000	14.8071										536	1.10103	1.04554e-13	9564400000000	16.9807
							536	1.10103	1341770000000000	15.1277										534	1.10515	9.19716e-14	10872900000000	17.0363
																				532	1.1093	8.08252e-14	12372400000000	17.0924
																				530	1.11349	7.09604e-14	14092400000000	17.149
																				528	1.11771	6.22383e-14	16067300000000	17.2059

## Sheet: Figure 6b
	T (deg C)	critical d (nm)	T (deg C)	critical d (nm)
	data		from eq. 3
	327		367	4.32876
	317	19	365	4.52405
	307	31	363	4.73352
	297	62	361	4.95847
	287	97	359	5.20037
	277	89	357	5.46085
	267	85	355	5.74171
			353	6.045
			351	6.37297
			349	6.72818
			347	7.11348
			345	7.53211
			343	7.9877
			341	8.48436
			339	9.02677
			337	9.62022
			335	10.2707
			333	10.9852
			331	11.7715
			331	11.7715
			329	12.6387
			327	13.5971
			325	14.6588
			323	15.8375
			321	17.1492
			319	18.6128
			317	20.2498
			315	22.0858
			313	24.1505
			311	26.4793
			309	29.1135
			307	32.1024
			305	35.5047
			303	39.3904
			301	43.8435
			299	48.9651
			297	54.8775
			295	61.7292
			293	69.7017
			291	79.0171
			289	89.9493
			287	98.574
			285	96.9839
			283	95.4079
			281	93.846
			279	92.2982
			277	90.7646
			275	89.2452
			273	87.7399
			271	86.2489
			269	84.7721
			267	83.3096
			265	81.8613
			263	80.4273
			261	79.0076
			259	77.6022
			257	76.2112
			255	74.8344
			253	73.472
			251	72.124
			251	72.124
			249	70.7902
			247	69.4709
			245	68.1659
			243	66.8752
			241	65.5989
			239	64.3369
			237	63.0893
			235	61.856
			233	60.6371
			231	59.4324
			229	58.2421
			227	57.0661
			225	55.9044
			223	54.757
			221	53.6238
			219	52.5048
			217	51.4001
			215	50.3096
			213	49.2332
			211	48.171
			209	47.1229
			207	46.0889
			205	45.069
			203	44.063
			201	43.0711
			199	42.0932
			197	41.1291
			195	40.179
			193	39.2426
			191	38.3201
			189	37.4114
			187	36.5163
			185	35.6349
			183	34.7671
			181	33.9128
			179	33.072
			177	32.2447
			175	31.4308
			173	30.6301
			171	29.8428
			169	29.0686
			167	28.3075
			165	27.5596
			163	26.8246
			161	26.1025
			159	25.3932
			157	24.6968
			155	24.013
			153	23.3418
			151	22.6832
			149	22.037
			147	21.4031
			145	20.7815
			143	20.1721
			141	19.5748
			139	18.9895
			137	18.4161
			135	17.8545
			133	17.3046
			131	16.7663
			129	16.2396
			127	15.7242
			125	15.2201
			123	14.7272
			121	14.2454
			119	13.7746
			117	13.3146
			115	12.8654
			113	12.4268
			111	11.9986
			109	11.5809
			107	11.1735
			105	10.7762
			103	10.389
			101	10.0116
